# Supplementary material for: A practical guide to estimating treatment effects in patients with rheumatic diseases using real-world data
Source: Rheumatol Int. 2024 Apr 24;44(7):1265–74. doi: 10.1007/s00296-024-05597-2 (PMC11178628; doi:10.1007/s00296-024-05597-2)
Supplement: Supplementary file 1 — Supplementary Material 1 [file 296_2024_5597_MOESM1_ESM.xlsx]

## Sheet: Ark1
id	das28_0	age	sex	das28_1	treatment
1	1	65.3	1	0.7	0
2	4.6	59.1	1	4.2	0
3	5.7	67.9	1	3.5	1
4	4.1	56.9	1	4.4	0
5	3.5	67.8	1	2.6	1
6	5.8	64	1	4.7	1
7	6.8	46.8	1	3.1	0
8	4.1	84.9	1	4.2	1
9	4	44.3	1	1.3	0
10	5.3	50.9	1	4.4	0
11	4.7	73.1	1	4.8	1
12	4.9	86.4	1	5.3	1
13	5.4	62.3	1	3.7	0
14	3.6	65.6	1	4	1
15	3.4	56.5	1	2.8	0
16	4.6	37	1	2.2	0
17	4.3	73.1	1	3.2	1
18	3.6	82.6	1	2.9	1
19	2	28.8	1	2.7	0
20	4.7	45.7	1	2.3	0
21	3.5	55.3	1	2.7	0
22	5.7	81.2	1	6.3	1
23	6	51.4	1	4.5	0
24	4.4	68.6	1	3.2	0
25	2.5	60.2	1	4.7	0
26	3.2	66	1	2.5	0
27	4.3	58.8	1	4	1
28	3.9	56	1	2.8	0
29	4.2	68.2	1	3.6	1
30	4.3	68.8	1	2.8	0
31	4.6	30.6	1	3	0
32	4.7	45.9	1	2.9	0
33	5.4	83.4	1	4.5	1
34	4.8	36.6	1	4.1	0
35	5.2	74.8	1	4.5	1
36	4.8	64.7	1	4.4	0
37	3.4	72.3	1	3.6	1
38	4	73.7	1	3.9	0
39	2.3	39.6	1	3	0
40	2.1	59.7	1	2.2	1
41	2.7	63.5	1	3.8	0
42	3.8	90.5	1	5.9	1
43	4.1	56.5	1	3.3	0
44	3.5	63.6	1	4.4	1
45	5	53.4	1	5.7	0
46	5.7	71.5	1	6.2	1
47	6.1	73.9	1	4.7	1
48	5.4	62.5	1	5.6	0
49	4.1	58.5	1	2.1	0
50	4.1	85.7	1	5.5	1
51	6.3	42	1	3.1	0
52	6.5	57.9	1	5.8	0
53	4.5	56.1	1	3.3	0
54	5	61.3	1	5.6	0
55	4.2	57.9	1	4.3	1
56	3.8	61.1	1	3.1	0
57	2.7	57.3	1	4.2	0
58	3.1	61.6	1	3.1	0
59	4.9	47.9	1	4	0
60	3.3	43.6	1	3	0
61	4.8	53.5	1	5.7	0
62	4	50.2	1	5.3	0
63	4.1	39.7	1	4.4	0
64	5.6	69.2	1	5.7	1
65	5.6	46.5	1	4.1	0
66	5.2	70.3	1	5.2	1
67	1.6	61.4	1	2.3	0
68	2.8	38.5	1	2.7	0
69	2.9	67.1	1	1.7	1
70	3.5	42	1	2.2	0
71	3.9	53.7	1	3.7	0
72	5.7	45.1	1	4	0
73	3.3	56.8	1	3.1	0
74	6	56.8	1	4.8	1
75	2.8	70.2	1	4.3	1
76	2.8	52.5	1	2.6	1
77	6	94.3	1	6.2	1
78	4	64.6	1	4.1	0
79	6	74.8	1	5.9	1
80	6.7	65.2	1	5.1	1
81	4.9	76.5	1	4.3	1
82	6	62.3	1	4.1	1
83	2.8	62	1	3.1	1
84	5	53.1	1	2.5	0
85	2.2	61.1	1	3.3	0
86	3.8	63.1	1	4	0
87	2.6	42.6	1	4	0
88	2.6	71.4	1	2.5	1
89	4.8	70	1	4.2	1
90	3.6	39	1	2.8	0
91	7.7	59.2	1	6.5	0
92	4.3	87.2	1	3.8	1
93	1.7	52	1	3.4	1
94	4.8	64.8	1	4.7	1
95	3.4	62.3	1	3.4	1
96	3.7	64	1	4.2	1
97	4.8	35.1	1	1.9	0
98	3.2	41.5	1	3.5	0
99	3.9	71	1	2.7	1
100	5.6	59	1	2.9	0
101	2.6	37.3	1	2.4	0
102	4.8	75.5	1	3.7	1
103	5.4	74.5	1	5.3	1
104	3.7	69.6	1	4.3	1
105	3.3	74.3	1	5	1
106	4.7	48.9	1	4.1	0
107	2.9	46.1	1	2.8	0
108	3.9	69	1	2.3	1
109	5.3	63.7	1	4.7	0
110	3	65.1	1	1.7	1
111	2.1	57.4	1	2.3	1
112	5.5	77.5	1	3.8	1
113	4.2	46	1	3.1	0
114	3.7	71	1	1.7	1
115	4.2	51	1	4.3	0
116	3.7	65	1	3.4	1
117	3.3	46.8	1	2	0
118	5.4	59	1	3.8	1
119	3.8	54.7	1	4.5	0
120	3.3	82.7	1	2.9	1
121	4.9	47	1	4.3	0
122	4.4	80.4	1	4.2	1
123	4.9	84.3	1	5.2	1
124	1.3	62.2	1	2.4	1
125	3.5	51.4	1	4.3	0
126	3.5	69.7	1	3.7	1
127	5.3	61.8	1	3.5	1
128	3.2	76.5	1	4.3	0
129	5.6	51.8	1	5.8	0
130	3.3	52	1	2.7	0
131	5.9	75.8	1	5.4	1
132	4.2	55.4	1	4.3	0
133	2.8	54.9	1	2.3	0
134	4.3	76.3	1	3.4	1
135	2.9	57.2	1	3.2	1
136	3.2	33.8	1	3	0
137	4	48.6	1	3.2	0
138	4.2	27.1	1	2.1	0
139	5.1	65.3	1	4.2	1
140	5.4	72.3	1	3.2	1
141	4.6	65.6	1	2.3	1
142	4.8	64.6	1	4.2	1
143	5.8	74.9	1	5.6	1
144	5.3	68.3	1	3.3	1
145	5	55	1	5.1	0
146	6.5	71.9	1	5.8	1
147	5.2	63.1	1	4.1	0
148	4.1	60.7	1	4.3	0
149	4.6	42	1	3.3	0
150	4.4	59.4	1	5.5	1
151	2	75.3	1	2.2	1
152	4.9	66.9	1	5.7	0
153	5.4	60.7	1	4.5	0
154	4.9	49.1	1	1.5	0
155	3.7	38.7	1	2.8	0
156	3.2	53.8	1	3.3	0
157	3.3	46.8	1	1	0
158	4.3	47	1	1.8	0
159	4.7	65.4	1	3.7	0
160	6.4	78.3	1	6.5	1
161	5.7	41.4	1	3.8	0
162	5	70.2	1	3.9	1
163	3.3	45.3	1	2.6	0
164	5.6	52	1	2.6	0
165	3.4	39.5	1	3.2	0
166	6.1	61.3	1	3.2	1
167	5.3	43.5	1	3.9	0
168	3.7	76.6	1	2.8	1
169	6	66.8	1	4.4	1
170	4.2	63.9	1	5.1	0
171	3.2	76.4	1	5.4	1
172	3.7	68.6	1	4.1	1
173	4.4	76.2	1	4.5	1
174	2.2	54.4	1	3	0
175	2.8	56.2	1	2.5	0
176	4.2	58.1	1	3.5	1
177	3.8	47	1	2.5	0
178	3.5	52.9	1	2.9	0
179	4.8	72.7	1	4	1
180	3.1	50.5	1	4	0
181	4.6	45.5	1	4	0
182	4	66.5	1	3.3	1
183	4.4	62.5	1	4.6	0
184	5	85.6	1	4.5	1
185	4.9	48.2	1	3.6	0
186	3.8	54.4	1	2.7	0
187	4.9	62.4	1	3.8	0
188	3.8	61.8	1	2.4	1
189	4	45.7	1	3	0
190	2.2	59.2	1	4.5	0
191	3.6	65.9	1	1.8	1
192	3.8	44.9	1	2.2	0
193	2.1	73.9	1	3.1	1
194	2.4	43.9	1	2.1	0
195	5.7	48.6	1	3.3	0
196	3.4	63	1	3.3	1
197	3.1	56	1	2.1	0
198	3.8	43.3	1	3.5	0
199	3.6	55.5	1	3.8	0
200	3.9	62.4	1	3.6	1
201	0	54.1	0	0.2	0
202	3.2	54.2	0	3.7	0
203	3.5	56.7	0	2.4	0
204	5.1	66.1	0	2.7	1
205	3.8	45.2	0	2.3	0
206	6.1	71.6	0	4.8	1
207	6.8	79.2	0	5.8	1
208	3	48.3	0	1	0
209	5.1	72	0	4.1	0
210	4.2	43.2	0	4	0
211	5.5	75.6	0	3.7	1
212	3.4	56.6	0	3.4	0
213	5.7	54.1	0	5	0
214	5	79.9	0	6.1	1
215	2.6	49	0	4	0
216	3.2	63	0	3.1	1
217	5.2	64.5	0	5.1	0
218	3	68.8	0	1.6	1
219	4.4	49.4	0	3.5	0
220	4.2	63.4	0	3.4	0
221	2.7	53.1	0	2.9	0
222	6.3	87.5	0	7	1
223	3.8	87.9	0	3.2	1
224	3.2	58.2	0	1.8	0
225	4.7	78.1	0	4	1
226	4.9	79.1	0	5.1	0
227	3.4	89.4	0	4.6	1
228	5	64.4	0	3.7	0
229	3.4	91.8	0	5.4	1
230	3.3	74.8	0	2.1	1
231	3.6	96.1	0	4.5	1
232	5.4	68.2	0	3.9	1
233	3.6	74	0	3.9	1
234	4.4	83.1	0	4	1
235	5.5	43.4	0	3.6	0
236	4.3	62.3	0	4.5	1
237	3	77.9	0	4	1
238	5.1	67.5	0	4.1	0
239	1.9	52.8	0	0.8	0
240	3.6	56.8	0	5.8	0
241	2.4	65.5	0	1.9	1
242	3	53.7	0	5.5	0
243	4	58.3	0	2.5	0
244	4.8	58.3	0	4.3	1
245	4.4	69.8	0	2.1	0
246	4.4	59.7	0	3.2	1
247	6.2	60.3	0	5.8	1
248	3.4	49.9	0	2.5	0
249	3.1	66.3	0	3	0
250	4.2	67.5	0	5	1
251	6.3	63.7	0	4.5	1
252	3.7	68.6	0	4.4	1
253	5.2	59.2	0	5	0
254	5.8	88.8	0	6.4	1
255	3	45.3	0	4.7	0
256	5.1	77.3	0	4.6	1
257	4.5	45.1	0	5.1	0
258	3.7	51.8	0	3.3	0
259	3.6	84.7	0	2.5	1
260	2.7	70.1	0	2	1
261	5.5	73.5	0	3.8	1
262	3	54.5	0	3.2	0
263	4.8	45.3	0	2.8	0
264	4.4	58.3	0	5.5	0
265	5.9	65.7	0	4.8	1
266	3.6	71.1	0	2.5	0
267	3.7	69.6	0	4.1	1
268	3.8	64.2	0	1.8	0
269	2.8	95.3	0	3.9	1
270	2.7	49.9	0	1.4	0
271	3.1	74.9	0	4	0
272	6.1	82	0	5.5	1
273	4.1	83.6	0	4.8	1
274	4.2	34.2	0	1.6	0
275	4.7	62.3	0	5	1
276	2.5	78.7	0	3.7	1
277	3.8	77.8	0	3.1	1
278	3.9	45.7	0	3.3	0
279	4.5	69.7	0	3.1	1
280	4.5	62.8	0	3.2	0
281	3.5	66.8	0	3.7	1
282	6.1	53.9	0	3.9	0
283	4.6	53.8	0	3.4	0
284	5.5	58.7	0	3.1	0
285	2	65.6	0	1.5	1
286	3	63	0	3.7	0
287	2.4	83.9	0	2.9	1
288	2.3	61.9	0	2.9	1
289	3.4	64.2	0	3.8	0
290	2.8	58.2	0	4.8	1
291	4.5	65	0	2.7	0
292	5.1	50.2	0	2.7	0
293	1.5	56.1	0	1.5	0
294	4.4	74.1	0	3.9	1
295	4	71.1	0	2.7	1
296	2.8	44.1	0	3.6	0
297	3.3	60.9	0	3.9	0
298	2.5	61.8	0	3.4	1
299	4.2	77.8	0	3.6	1
300	3.6	64.3	0	4.8	1
